# Supplementary material for: Identification of Promoter Region Markers Associated With Altered Expression of Resistance-Nodulation-Division Antibiotic Efflux Pumps in Acinetobacter baumannii
Source: Front Microbiol. 2022 May 19;13:869208. doi: 10.3389/fmicb.2022.869208 (PMC9161033; doi:10.3389/fmicb.2022.869208)
Supplement: Supplementary file 1 [file Table_1.xlsx]

## Sheet: Table S1
Table S1. Complete list of tags and their general properties
Id	RND pump	Type	Position	Change	Status	Motif	Number of alleles	Number of isolates	Number of STs	Maximal DNA bending variation (degrees/turn)	mRNA MFE variation (Kcal/mol)
1	adeABC	IS	-28/-45	ISAba1	Verified	Promoter substitution, operator	10	19	5	NC	NC
2	adeABC	IS	-215/-402	ISAba1	Presumed	Promoter substitution	5	19	4	NC	NC
3	adeABC	IS	-440/-450	ISAba1	Probably irrelevant	Promoter addition	2	2	2	NC	NC
4	adeABC	Long deletion	-88	11nt	Presumed	Operator	7	18	9	NC	NC
5	adeABC	Long deletion	-101	34nt	Presumed	Operator	1	1	1	NC	NC
6	adeABC	Long insertion	-88	11nt	Presumed	Operator	3	53	5	NC	NC
7	adeABC	Long insertion	-354	24nt	Presumed	None	1	1	1	NC	NC
8	adeABC	Single deletion	-39	-	Probably irrelevant	None	1	9	1	NC	NC
9	adeABC	Single deletion	-163	-	Probably irrelevant	None	2	2	1	NC	NC
10	adeABC	Single deletion	-128	-	Probably irrelevant	None	6	12	5	NC	NC
11	adeABC	Single insertion	-19	C	Probably irrelevant	None	6	12	5	NC	NC
12	adeABC	Single insertion	-490	G	Probably irrelevant	None	1	1	1	NC	NC
13	adeABC	Single insertion	-42	A	Probably irrelevant	None	1	4	1	NC	NC
14	adeABC	SNP	-495	T-495A	Probably irrelevant	None	1	2	1	0	0.000
15	adeABC	SNP	-492	G-492A	Probably irrelevant	None	1	3	1	0	0.000
16	adeABC	SNP	-492	G-492T	Probably irrelevant	None	1	1	1	0	0.000
17	adeABC	SNP	-491	G-491C	Probably irrelevant	None	1	4	2	0	0.000
18	adeABC	SNP	-490	G-490A	Probably irrelevant	None	12	56	25	0	0.000
19	adeABC	SNP	-489	T-489C	Probably irrelevant	None	1	1	1	5e-06	0.000
20	adeABC	SNP	-489	T-489G	Probably irrelevant	None	1	25	2	6e-06	0.000
21	adeABC	SNP	-484	A-484T	Probably irrelevant	None	6	12	8	0.000178	0.000
22	adeABC	SNP	-481	C-481T	Probably irrelevant	None	2	5	2	2.663	0.000
23	adeABC	SNP	-478	C-478A	Probably irrelevant	None	6	12	8	1.083	0.000
24	adeABC	SNP	-478	C-478T	Probably irrelevant	None	2	9	4	0.000389	0.000
25	adeABC	SNP	-473	C-473T	Probably irrelevant	None	1	1	1	0.00015	0.000
26	adeABC	SNP	-463	T-463A	Probably irrelevant	None	1	2	1	0.00065	0.000
27	adeABC	SNP	-460	A-460C	Probably irrelevant	None	1	1	1	0.000627	0.000
28	adeABC	SNP	-457	T-457G	Probably irrelevant	None	1	4	1	0.00021	0.000
29	adeABC	SNP	-454	G-454A	Probably irrelevant	None	1	1	1	1.007	0.000
30	adeABC	SNP	-452	G-452A	Probably irrelevant	None	1	1	1	0.000559	0.000
31	adeABC	SNP	-451	T-451C	Probably irrelevant	None	2	18	10	0.000599	0.000
32	adeABC	SNP	-449	A-449G	Probably irrelevant	None	6	12	8	1.01	0.000
33	adeABC	SNP	-446	C-446A	Presumed	None	1	1	1	9.7e-05	0.000
34	adeABC	SNP	-442	A-442C	Presumed	None	4	10	6	1.571	0.000
35	adeABC	SNP	-442	A-442T	Presumed	None	2	2	2	1.507	0.000
36	adeABC	SNP	-441	A-441G	Presumed	None	1	3	1	2.253	0.000
37	adeABC	SNP	-440	C-440T	Presumed	None	1	1	1	3.18	0.000
38	adeABC	SNP	-439	T-439C	Presumed	None	6	12	8	1.471	0.000
39	adeABC	SNP	-434	C-434T	Presumed	Promoter	1	2	2	2.326	0.000
40	adeABC	SNP	-425	G-425T	Presumed	None	1	1	1	2.164	0.000
41	adeABC	SNP	-424	A-424T	Presumed	None	1	1	1	1.379	0.000
42	adeABC	SNP	-423	T-423C	Presumed	None	1	1	1	0.000561	0.000
43	adeABC	SNP	-422	C-422T	Presumed	None	2	2	2	2.868	0.000
44	adeABC	SNP	-421	T-421G	Presumed	None	6	12	8	1.602	0.000
45	adeABC	SNP	-420	A-420C	Presumed	None	1	1	1	0.000789	0.000
46	adeABC	SNP	-419	G-419A	Presumed	None	8	37	15	1.596	0.000
47	adeABC	SNP	-418	C-418A	Presumed	None	1	1	1	0.00062	0.000
48	adeABC	SNP	-418	C-418T	Presumed	None	2	2	2	0.000802	0.000
49	adeABC	SNP	-417	G-417A	Presumed	None	3	21	3	1.046	0.000
50	adeABC	SNP	-415	C-415A	Presumed	Promoter	1	15	2	0.000153	0.000
51	adeABC	SNP	-415	C-415T	Presumed	Promoter	2	2	2	0.000579	0.000
52	adeABC	SNP	-412	C-412T	Presumed	Promoter	6	12	8	1.651	0.000
53	adeABC	SNP	-410	A-410G	Presumed	None	78	622	166	1.534	0.000
54	adeABC	SNP	-406	G-406A	Presumed	None	10	22	15	2.423	0.000
55	adeABC	SNP	-404	T-404G	Presumed	None	1	2	1	1.091	0.000
56	adeABC	SNP	-403	C-403T	Presumed	Start transcription site	24	200	49	1.878	0.200
57	adeABC	SNP	-400	G-400A	Presumed	None	2	21	5	0.000877	0.000
58	adeABC	SNP	-398	G-398A	Presumed	None	1	1	1	0.000906	0.500
59	adeABC	SNP	-397	A-397G	Presumed	None	1	1	1	0.000582	0.500
60	adeABC	SNP	-396	G-396C	Presumed	None	1	1	1	0.000173	-1.7
61	adeABC	SNP	-394	C-394A	Presumed	None	1	1	1	0.000595	3.5
62	adeABC	SNP	-394	C-394T	Presumed	None	6	12	8	1.1	0.400
63	adeABC	SNP	-392	G-392C	Probably irrelevant	None	1	1	1	0.00025	-0.400
64	adeABC	SNP	-392	G-392T	Probably irrelevant	None	1	3	1	1.892	0.400
65	adeABC	SNP	-391	A-391G	Probably irrelevant	None	13	76	24	1.393	3.6
66	adeABC	SNP	-384	T-384G	Probably irrelevant	None	2	9	3	0.000828	3.9
67	adeABC	SNP	-382	G-382A	Probably irrelevant	None	2	5	4	0.00072	-3.2
68	adeABC	SNP	-381	C-381T	Probably irrelevant	None	1	1	1	0.000708	-0.800
69	adeABC	SNP	-370	T-370A	Probably irrelevant	None	1	1	1	1.172	0.900
70	adeABC	SNP	-370	T-370G	Probably irrelevant	None	3	3	3	2.349	1
71	adeABC	SNP	-369	A-369G	Probably irrelevant	None	1	3	1	2.315	6.4
72	adeABC	SNP	-368	A-368G	Probably irrelevant	None	5	11	7	1.004	0.300
73	adeABC	SNP	-367	T-367C	Probably irrelevant	None	43	298	83	0.00081	-0.700
74	adeABC	SNP	-365	C-365T	Probably irrelevant	None	1	2	1	2.44	2.9
75	adeABC	SNP	-360	C-360A	Probably irrelevant	None	2	2	2	1.556	1.5
76	adeABC	SNP	-358	A-358G	Probably irrelevant	None	43	194	70	3.082	0.000
77	adeABC	SNP	-355	G-355A	Probably irrelevant	None	2	5	4	0.000264	-1.6
78	adeABC	SNP	-355	G-355C	Probably irrelevant	None	1	1	1	1.015	2.5
79	adeABC	SNP	-354	T-354C	Probably irrelevant	None	2	4	3	2.007	1.6
80	adeABC	SNP	-352	T-352G	Probably irrelevant	None	3	3	3	0.000838	0.000
81	adeABC	SNP	-350	A-350G	Probably irrelevant	None	10	18	14	1.98	1.5
82	adeABC	SNP	-349	T-349C	Probably irrelevant	None	9	15	11	2.223	0.000
83	adeABC	SNP	-347	C-347T	Probably irrelevant	None	1	2	1	1.24	0.500
84	adeABC	SNP	-346	G-346A	Probably irrelevant	None	1	1	1	0.000734	-0.900
85	adeABC	SNP	-338	T-338C	Probably irrelevant	None	2	3	3	2.293	0.000
86	adeABC	SNP	-327	A-327G	Probably irrelevant	None	1	1	1	2.617	1.7
87	adeABC	SNP	-325	A-325G	Probably irrelevant	None	138	1086	288	4.078	1.4
88	adeABC	SNP	-325	A-325T	Probably irrelevant	None	2	13	5	3.973	2.5
89	adeABC	SNP	-318	T-318A	Probably irrelevant	None	1	12	1	1.164	0.000
90	adeABC	SNP	-316	G-316A	Probably irrelevant	None	2	5	4	1.275	-2.5
91	adeABC	SNP	-313	G-313A	Probably irrelevant	None	6	12	8	0.000141	-2.8
92	adeABC	SNP	-311	G-311A	Probably irrelevant	None	3	11	5	1.199	-1.9
93	adeABC	SNP	-310	T-310C	Probably irrelevant	None	1	6	3	2.951	-2.4
94	adeABC	SNP	-306	C-306T	Probably irrelevant	None	1	1	1	3.002	0.000
95	adeABC	SNP	-304	C-304A	Probably irrelevant	None	131	1026	272	0.000792	1.3
96	adeABC	SNP	-301	A-301G	Probably irrelevant	None	133	1052	275	1.011	-0.200
97	adeABC	SNP	-298	C-298T	Probably irrelevant	None	3	4	3	0.000976	-0.400
98	adeABC	SNP	-294	T-294G	Probably irrelevant	None	1	3	1	1.88	3.4
99	adeABC	SNP	-292	A-292G	Probably irrelevant	None	1	1	1	1.892	0.500
100	adeABC	SNP	-289	C-289G	Probably irrelevant	None	6	12	8	0.000426	3.1
101	adeABC	SNP	-289	C-289T	Probably irrelevant	None	19	187	41	1.013	3.1
102	adeABC	SNP	-286	T-286C	Probably irrelevant	None	6	12	8	0.00074	0.800
103	adeABC	SNP	-283	T-283C	Probably irrelevant	None	141	1100	294	2.918	1.8
104	adeABC	SNP	-279	C-279T	Probably irrelevant	None	1	1	1	1.405	0.000
105	adeABC	SNP	-272	T-272G	Probably irrelevant	None	1	1	1	0.000501	0.000
106	adeABC	SNP	-271	A-271G	Probably irrelevant	None	131	932	256	0.000318	2.3
107	adeABC	SNP	-269	C-269T	Probably irrelevant	None	1	1	1	1.974	-1.7
108	adeABC	SNP	-268	C-268A	Probably irrelevant	None	6	12	8	0.000654	1.4
109	adeABC	SNP	-265	A-265G	Probably irrelevant	None	4	5	4	1.5	2.3
110	adeABC	SNP	-262	A-262C	Probably irrelevant	None	6	12	8	1.631	0.000
111	adeABC	SNP	-260	C-260T	Probably irrelevant	None	1	1	1	0.000768	0.000
112	adeABC	SNP	-259	A-259G	Probably irrelevant	None	2	2	2	0.000802	0.800
113	adeABC	SNP	-257	T-257G	Probably irrelevant	None	1	1	1	0.000426	1.3
114	adeABC	SNP	-253	G-253T	Probably irrelevant	None	6	12	8	4.165	0.800
115	adeABC	SNP	-243	T-243C	Probably irrelevant	None	2	5	4	2.736	-1.3
116	adeABC	SNP	-237	T-237A	Probably irrelevant	None	1	25	6	3.069	0.000
117	adeABC	SNP	-233	T-233A	Probably irrelevant	None	1	1	1	3.173	-0.700
118	adeABC	SNP	-229	A-229C	Probably irrelevant	None	1	1	1	1.956	0.000
119	adeABC	SNP	-229	A-229T	Probably irrelevant	None	1	3	1	1.886	1.6
120	adeABC	SNP	-228	A-228T	Probably irrelevant	None	1	1	1	0.000947	0.000
121	adeABC	SNP	-227	T-227C	Probably irrelevant	None	1	1	1	0.000581	0.000
122	adeABC	SNP	-226	A-226T	Probably irrelevant	None	1	1	1	2.26	0.000
123	adeABC	SNP	-225	A-225G	Probably irrelevant	None	1	1	1	1.034	0.300
124	adeABC	SNP	-224	T-224A	Probably irrelevant	None	1	1	1	1.56	0.000
125	adeABC	SNP	-223	G-223A	Probably irrelevant	None	6	20	9	0.000444	0.000
126	adeABC	SNP	-222	T-222A	Probably irrelevant	None	1	2	1	0.000763	1
127	adeABC	SNP	-222	T-222C	Probably irrelevant	None	2	2	2	1.085	0.000
128	adeABC	SNP	-221	C-221T	Probably irrelevant	None	4	46	7	1.449	4.2
129	adeABC	SNP	-220	G-220A	Probably irrelevant	None	7	36	11	0.000922	-2
130	adeABC	SNP	-219	C-219A	Probably irrelevant	None	1	1	1	0.000309	-1.6
131	adeABC	SNP	-217	A-217C	Probably irrelevant	None	1	6	1	2.236	-2
132	adeABC	SNP	-216	A-216G	Probably irrelevant	None	1	1	1	1.452	-0.300
133	adeABC	SNP	-213	T-213C	Probably irrelevant	None	2	2	2	0.000542	0.000
134	adeABC	SNP	-212	C-212T	Probably irrelevant	None	3	28	4	1.073	0.000
135	adeABC	SNP	-211	G-211A	Probably irrelevant	None	1	2	1	1.335	0.000
136	adeABC	SNP	-209	A-209T	Probably irrelevant	None	1	1	1	0.000827	1.7
137	adeABC	SNP	-208	G-208A	Probably irrelevant	None	2	21	5	1.599	-0.600
138	adeABC	SNP	-207	T-207A	Probably irrelevant	None	1	39	4	0.000698	0.000
139	adeABC	SNP	-205	A-205G	Probably irrelevant	None	5	11	7	0.000771	0.000
140	adeABC	SNP	-204	T-204C	Probably irrelevant	None	1	1	1	0.000232	0.000
141	adeABC	SNP	-203	C-203A	Probably irrelevant	None	1	1	1	1.173	3.2
142	adeABC	SNP	-203	C-203T	Probably irrelevant	None	2	8	3	3.189	0.800
143	adeABC	SNP	-191	G-191A	Probably irrelevant	None	1	1	1	4.038	-2.1
144	adeABC	SNP	-187	A-187C	Probably irrelevant	None	36	176	62	1.982	0.000
145	adeABC	SNP	-185	C-185T	Probably irrelevant	None	26	139	43	2.193	-0.900
146	adeABC	SNP	-183	T-183A	Probably irrelevant	None	1	1	1	2.369	3.1
147	adeABC	SNP	-181	A-181T	Probably irrelevant	None	1	17	1	3.585	1.5
148	adeABC	SNP	-177	T-177C	Probably irrelevant	None	1	1	1	1.371	-2.6
149	adeABC	SNP	-174	C-174T	Probably irrelevant	None	1	1	1	1.118	-1.6
150	adeABC	SNP	-166	A-166G	Probably irrelevant	None	1	1	1	1.67	0.800
151	adeABC	SNP	-165	G-165A	Probably irrelevant	None	1	2	2	3.275	-1.2
152	adeABC	SNP	-154	A-154T	Probably irrelevant	None	4	16	7	1.271	1.7
153	adeABC	SNP	-152	C-152T	Probably irrelevant	None	1	1	1	1.509	0.000
154	adeABC	SNP	-151	A-151G	Probably irrelevant	None	7	13	9	1.937	0.400
155	adeABC	SNP	-144	G-144A	Probably irrelevant	None	3	28	6	1.494	-1.3
156	adeABC	SNP	-142	A-142T	Probably irrelevant	None	11	104	20	2.294	0.800
157	adeABC	SNP	-139	T-139A	Probably irrelevant	None	1	1	1	0.000904	-1.7
158	adeABC	SNP	-136	G-136A	Probably irrelevant	None	9	21	14	0.000409	-1.2
159	adeABC	SNP	-135	G-135A	Probably irrelevant	None	1	2	1	1.588	-1.6
160	adeABC	SNP	-135	G-135T	Probably irrelevant	None	6	12	8	1.374	-4
161	adeABC	SNP	-131	T-131C	Probably irrelevant	None	1	16	3	0.000596	-0.400
162	adeABC	SNP	-129	G-129T	Probably irrelevant	None	6	12	8	1.003	-1.3
163	adeABC	SNP	-124	T-124C	Probably irrelevant	None	5	11	7	0.000458	1.5
164	adeABC	SNP	-123	G-123A	Probably irrelevant	None	1	1	1	1.855	-1
165	adeABC	SNP	-119	C-119A	Probably irrelevant	None	12	166	36	2.383	-1
166	adeABC	SNP	-116	C-116A	Probably irrelevant	None	10	22	15	2.224	-3.7
167	adeABC	SNP	-116	C-116T	Probably irrelevant	None	6	12	8	2.221	-2.4
168	adeABC	SNP	-115	T-115C	Probably irrelevant	None	6	12	8	1.05	3
169	adeABC	SNP	-111	C-111T	Probably irrelevant	None	2	17	2	2.625	-2.4
170	adeABC	SNP	-104	T-104C	Probably irrelevant	None	5	25	10	0.000405	2.3
171	adeABC	SNP	-95	C-95G	Presumed	None	38	283	84	0.000695	4
172	adeABC	SNP	-95	C-95T	Presumed	None	1	7	3	1.045	0.700
173	adeABC	SNP	-92	A-92G	Presumed	None	6	12	8	0.000563	1.5
174	adeABC	SNP	-91	T-91A	Presumed	None	1	4	1	0.000249	0.200
175	adeABC	SNP	-87	T-87C	Presumed	Operator	1	2	2	0.000218	2.2
176	adeABC	SNP	-86	C-86T	Presumed	Operator	1	3	1	1.292	0.000
177	adeABC	SNP	-85	C-85T	Presumed	Operator	1	2	1	0.000246	0.000
178	adeABC	SNP	-82	A-82T	Presumed	Operator	1	2	1	0.000572	-0.100
179	adeABC	SNP	-78	A-78C	Presumed	Operator	6	12	8	0.000211	1.8
180	adeABC	SNP	-70	C-70T	Presumed	Operator	1	2	1	2.425	-1.8
181	adeABC	SNP	-64	T-64C	Presumed	None	5	8	7	0.000766	-2.82
182	adeABC	SNP	-64	T-64G	Presumed	None	2	3	3	0.000967	0.980
183	adeABC	SNP	-55	C-55T	Probably irrelevant	None	4	136	22	0.000436	0.000
184	adeABC	SNP	-54	T-54A	Probably irrelevant	None	1	2	1	1.317	0.000
185	adeABC	SNP	-50	C-50A	Probably irrelevant	None	3	11	5	3.498	0.000
186	adeABC	SNP	-48	C-48T	Probably irrelevant	None	1	1	1	1.178	0.000
187	adeABC	SNP	-46	C-46T	Probably irrelevant	None	2	7	3	1.718	0.000
188	adeABC	SNP	-43	C-43T	Probably irrelevant	None	4	13	4	1.838	0.000
189	adeABC	SNP	-32	C-32A	Probably irrelevant	None	1	9	3	0.000962	0.000
190	adeABC	SNP	-31	G-31C	Probably irrelevant	None	1	4	1	1.162	0.000
191	adeABC	SNP	-29	A-29C	Probably irrelevant	None	6	12	8	0.000974	0.000
192	adeABC	SNP	-28	C-28T	Probably irrelevant	None	1	4	1	0.000644	0.000
193	adeABC	SNP	-19	C-19G	Probably irrelevant	None	29	389	69	0.000658	2.3
194	adeABC	SNP	-19	C-19T	Probably irrelevant	None	1	4	2	1.889	0.900
195	adeABC	SNP	-17	C-17T	Presumed	None	1	1	1	0.000656	-2.2
196	adeABC	SNP	-16	A-16C	Presumed	None	5	8	7	0.000288	-2.72
197	adeABC	SNP	-13	A-13G	Presumed	None	7	15	9	0.000183	-0.400
198	adeABC	SNP	-13	A-13T	Presumed	None	2	3	2	6.2e-05	-1.1
199	adeABC	SNP	-8	T-8C	Presumed	None	6	12	8	0.000181	-0.500
200	adeABC	SNP	-7	G-7T	Presumed	None	1	1	1	3e-05	-4.02
201	adeABC	SNP	-5	A-5G	Presumed	None	28	147	52	0	-0.900
202	adeABC	SNP	-5	A-5T	Presumed	None	1	1	1	0	-2
203	adeABC	SNP	-4	C-4T	Presumed	None	11	161	30	0	0.000
204	adeFGH	IS	-400	ISAba1	Presumed	New promoter	1	1	1	NC	0
205	adeFGH	Long deletion	-394	TTCTTGC	Probably irrelevant	None	1	2	1	NC	0
206	adeFGH	Long insertion	-1	TTT	Presumed	None	2	3	2	NC	0
207	adeFGH	Long insertion	-245	ATT	Probably irrelevant	None	3	3	3	NC	0
208	adeFGH	Single deletion	-190	-	Presumed	None	2	4	1	NC	0
209	adeFGH	Single deletion	-323	-	Probably irrelevant	None	1	2	1	NC	0
210	adeFGH	Single insertion	-245	A	Probably irrelevant	None	1	1	1	NC	0
211	adeFGH	SNP	-500	G-500T	Probably irrelevant	None	1	1	1	0	0.000
212	adeFGH	SNP	-499	G-499T	Probably irrelevant	None	2	2	2	0	0.000
213	adeFGH	SNP	-498	C-498A	Probably irrelevant	None	4	9	6	0	0.000
214	adeFGH	SNP	-497	A-497G	Probably irrelevant	None	3	3	3	0	0.000
215	adeFGH	SNP	-497	A-497T	Probably irrelevant	None	1	1	1	0	0.000
216	adeFGH	SNP	-494	A-494G	Probably irrelevant	None	1	1	1	0	0.000
217	adeFGH	SNP	-491	C-491A	Probably irrelevant	None	2	2	2	0	0.000
218	adeFGH	SNP	-491	C-491G	Probably irrelevant	None	18	222	60	0	0.000
219	adeFGH	SNP	-486	A-486T	Probably irrelevant	None	1	2	1	0.000162	0.000
220	adeFGH	SNP	-482	A-482G	Probably irrelevant	None	2	2	2	0.00051	0.000
221	adeFGH	SNP	-482	A-482T	Probably irrelevant	None	3	3	3	1.159	0.000
222	adeFGH	SNP	-479	G-479C	Probably irrelevant	None	1	1	1	0.000823	0.000
223	adeFGH	SNP	-479	G-479T	Probably irrelevant	None	2	2	2	0.000443	0.000
224	adeFGH	SNP	-477	C-477A	Probably irrelevant	None	2	2	2	1.924	0.000
225	adeFGH	SNP	-476	T-476A	Probably irrelevant	None	3	3	3	0.000152	0.000
226	adeFGH	SNP	-473	C-473A	Probably irrelevant	None	3	3	3	0.00046	0.000
227	adeFGH	SNP	-471	G-471T	Probably irrelevant	None	12	145	40	7.4e-05	0.000
228	adeFGH	SNP	-470	A-470C	Probably irrelevant	None	1	1	1	0.000714	0.000
229	adeFGH	SNP	-470	A-470G	Probably irrelevant	None	2	9	3	0.000869	0.000
230	adeFGH	SNP	-470	A-470T	Probably irrelevant	None	2	2	2	0.000866	0.000
231	adeFGH	SNP	-466	T-466C	Probably irrelevant	None	1	2	2	0.00059	0.000
232	adeFGH	SNP	-463	T-463A	Probably irrelevant	None	1	2	1	3.979	0.000
233	adeFGH	SNP	-461	T-461A	Probably irrelevant	None	3	3	3	3.235	0.000
234	adeFGH	SNP	-461	T-461G	Probably irrelevant	None	1	1	1	0.000772	0.000
235	adeFGH	SNP	-459	C-459A	Probably irrelevant	None	1	2	2	0.000302	0.000
236	adeFGH	SNP	-458	G-458A	Probably irrelevant	None	1	4	2	0.000649	0.000
237	adeFGH	SNP	-458	G-458C	Probably irrelevant	None	3	3	3	1.057	0.000
238	adeFGH	SNP	-458	G-458T	Probably irrelevant	None	1	1	1	0.000181	0.000
239	adeFGH	SNP	-455	G-455A	Probably irrelevant	None	4	6	4	1.048	0.000
240	adeFGH	SNP	-455	G-455T	Probably irrelevant	None	1	1	1	1.26	0.000
241	adeFGH	SNP	-452	A-452G	Probably irrelevant	None	1	1	1	0.000294	0.000
242	adeFGH	SNP	-449	C-449T	Probably irrelevant	None	5	40	6	0.00078	0.000
243	adeFGH	SNP	-447	G-447A	Probably irrelevant	None	1	3	1	0.000982	0.000
244	adeFGH	SNP	-443	G-443A	Probably irrelevant	None	1	3	1	1.685	0.000
245	adeFGH	SNP	-443	G-443C	Probably irrelevant	None	3	3	3	0.000391	0.000
246	adeFGH	SNP	-441	G-441A	Probably irrelevant	None	3	3	3	2.141	0.000
247	adeFGH	SNP	-440	A-440G	Probably irrelevant	None	14	251	45	2.102	0.000
248	adeFGH	SNP	-437	A-437C	Probably irrelevant	None	1	1	1	0.00066	0.000
249	adeFGH	SNP	-437	A-437G	Probably irrelevant	None	2	2	2	0.000964	0.000
250	adeFGH	SNP	-436	A-436T	Probably irrelevant	None	1	1	1	0.000439	0.000
251	adeFGH	SNP	-435	T-435G	Probably irrelevant	None	3	3	3	2.948	0.000
252	adeFGH	SNP	-432	T-432C	Probably irrelevant	None	1	1	1	1.663	0.000
253	adeFGH	SNP	-431	T-431A	Probably irrelevant	None	3	3	3	0.000772	0.000
254	adeFGH	SNP	-428	T-428A	Probably irrelevant	None	2	2	2	0.000452	0.000
255	adeFGH	SNP	-428	T-428G	Probably irrelevant	None	1	1	1	0.00076	0.000
256	adeFGH	SNP	-425	T-425C	Probably irrelevant	None	3	3	3	1.641	0.000
257	adeFGH	SNP	-425	T-425G	Probably irrelevant	None	1	1	1	0.000925	0.000
258	adeFGH	SNP	-422	C-422A	Probably irrelevant	None	2	2	2	0.000301	0.000
259	adeFGH	SNP	-422	C-422T	Probably irrelevant	None	4	4	4	1.18	0.000
260	adeFGH	SNP	-419	A-419G	Probably irrelevant	None	3	3	3	1.036	0.000
261	adeFGH	SNP	-416	A-416C	Probably irrelevant	None	7	12	9	1.566	0.000
262	adeFGH	SNP	-414	G-414A	Probably irrelevant	None	3	3	3	3.002	0.000
263	adeFGH	SNP	-413	C-413T	Probably irrelevant	None	2	2	2	1.526	0.000
264	adeFGH	SNP	-412	A-412T	Probably irrelevant	None	1	1	1	1.931	0.000
265	adeFGH	SNP	-411	A-411G	Probably irrelevant	None	2	2	2	1.961	0.000
266	adeFGH	SNP	-410	T-410A	Probably irrelevant	None	7	12	9	1.213	0.000
267	adeFGH	SNP	-410	T-410C	Probably irrelevant	None	1	1	1	1.006	0.000
268	adeFGH	SNP	-408	G-408T	Probably irrelevant	None	1	1	1	1.26	0.000
269	adeFGH	SNP	-404	T-404C	Probably irrelevant	None	1	1	1	1.117	0.000
270	adeFGH	SNP	-401	C-401T	Probably irrelevant	None	43	842	181	0.00056	0.000
271	adeFGH	SNP	-395	C-395T	Probably irrelevant	None	5	5	5	1.964	0.000
272	adeFGH	SNP	-394	T-394C	Probably irrelevant	None	1	1	1	1.215	0.000
273	adeFGH	SNP	-392	C-392T	Probably irrelevant	None	3	3	3	2.116	0.000
274	adeFGH	SNP	-390	C-390G	Probably irrelevant	None	1	1	1	8.2e-05	0.000
275	adeFGH	SNP	-389	T-389C	Probably irrelevant	None	3	4	4	0.000553	0.000
276	adeFGH	SNP	-385	G-385C	Probably irrelevant	None	3	3	3	0.000674	0.000
277	adeFGH	SNP	-383	C-383T	Probably irrelevant	None	1	1	1	1.333	0.000
278	adeFGH	SNP	-378	T-378G	Probably irrelevant	None	1	80	3	1.016	0.000
279	adeFGH	SNP	-377	G-377A	Probably irrelevant	None	5	21	10	0.000136	0.000
280	adeFGH	SNP	-377	G-377T	Probably irrelevant	None	1	2	2	1.964	0.000
281	adeFGH	SNP	-371	G-371A	Probably irrelevant	None	44	1029	202	0.00017	0.000
282	adeFGH	SNP	-371	G-371C	Probably irrelevant	None	5	5	5	1.067	0.000
283	adeFGH	SNP	-370	G-370A	Probably irrelevant	None	1	1	1	1.297	0.000
284	adeFGH	SNP	-365	A-365G	Probably irrelevant	None	1	1	1	1.05	0.000
285	adeFGH	SNP	-365	A-365T	Probably irrelevant	None	1	1	1	0.000653	0.000
286	adeFGH	SNP	-356	C-356T	Probably irrelevant	None	2	5	3	0.000117	0.000
287	adeFGH	SNP	-351	G-351A	Probably irrelevant	None	83	1362	309	0.000975	0.000
288	adeFGH	SNP	-350	A-350C	Probably irrelevant	None	2	7	4	1.627	0.000
289	adeFGH	SNP	-350	A-350G	Probably irrelevant	None	4	13	7	2.365	0.000
290	adeFGH	SNP	-350	A-350T	Probably irrelevant	None	1	1	1	0.000244	0.000
291	adeFGH	SNP	-347	C-347T	Probably irrelevant	None	10	115	30	0.000297	0.000
292	adeFGH	SNP	-344	A-344G	Probably irrelevant	None	1	1	1	3.423	0.000
293	adeFGH	SNP	-341	A-341G	Probably irrelevant	None	4	4	4	0.000477	0.000
294	adeFGH	SNP	-335	T-335A	Probably irrelevant	None	2	2	2	4.9e-05	0.000
295	adeFGH	SNP	-335	T-335C	Probably irrelevant	None	2	2	2	0.000691	0.000
296	adeFGH	SNP	-322	C-322T	Probably irrelevant	None	1	2	1	1.732	0.000
297	adeFGH	SNP	-311	A-311G	Probably irrelevant	None	5	5	5	1.561	0.000
298	adeFGH	SNP	-308	A-308C	Probably irrelevant	None	4	9	6	0.000929	0.000
299	adeFGH	SNP	-305	T-305G	Probably irrelevant	None	1	12	6	1.331	0.000
300	adeFGH	SNP	-302	G-302A	Probably irrelevant	None	8	65	11	0.000588	0.000
301	adeFGH	SNP	-299	G-299A	Probably irrelevant	None	4	4	4	1.915	0.000
302	adeFGH	SNP	-296	T-296C	Probably irrelevant	None	3	8	5	0.000792	0.000
303	adeFGH	SNP	-294	C-294T	Probably irrelevant	None	1	1	1	1.505	0.000
304	adeFGH	SNP	-292	C-292T	Probably irrelevant	None	5	8	7	2.521	0.000
305	adeFGH	SNP	-288	T-288A	Probably irrelevant	None	3	190	20	1.594	0.000
306	adeFGH	SNP	-287	G-287A	Probably irrelevant	None	1	36	2	0.000322	0.000
307	adeFGH	SNP	-287	G-287C	Probably irrelevant	None	3	3	3	0.000253	0.000
308	adeFGH	SNP	-282	G-282T	Probably irrelevant	None	1	6	1	2.682	0.000
309	adeFGH	SNP	-276	G-276A	Probably irrelevant	None	7	199	28	2.262	0.000
310	adeFGH	SNP	-272	C-272T	Probably irrelevant	None	1	1	1	0.000338	0.000
311	adeFGH	SNP	-267	A-267G	Probably irrelevant	None	91	1397	321	0.000267	0.000
312	adeFGH	SNP	-265	A-265C	Probably irrelevant	None	3	194	23	1.014	0.000
313	adeFGH	SNP	-264	C-264T	Probably irrelevant	None	2	3	3	0.00052	0.000
314	adeFGH	SNP	-262	C-262T	Probably irrelevant	None	1	14	4	1.558	0.000
315	adeFGH	SNP	-257	A-257C	Probably irrelevant	None	1	1	1	1.207	0.000
316	adeFGH	SNP	-256	T-256G	Probably irrelevant	None	1	2	1	0.00098	0.000
317	adeFGH	SNP	-255	T-255C	Probably irrelevant	None	4	4	4	2.243	0.000
318	adeFGH	SNP	-251	G-251A	Probably irrelevant	None	1	1	1	1.33	0.000
319	adeFGH	SNP	-250	C-250T	Probably irrelevant	None	1	1	1	1.171	0.000
320	adeFGH	SNP	-249	A-249G	Probably irrelevant	None	1	1	1	0.000726	0.000
321	adeFGH	SNP	-245	T-245C	Probably irrelevant	None	4	9	6	1.651	0.000
322	adeFGH	SNP	-244	C-244T	Probably irrelevant	None	9	14	11	2.291	0.000
323	adeFGH	SNP	-242	A-242T	Probably irrelevant	None	4	9	6	0.000449	0.000
324	adeFGH	SNP	-241	G-241A	Probably irrelevant	None	9	14	11	1.034	0.000
325	adeFGH	SNP	-240	T-240C	Probably irrelevant	None	2	7	5	0.000788	0.000
326	adeFGH	SNP	-239	G-239T	Probably irrelevant	None	5	10	7	1.8	0.000
327	adeFGH	SNP	-238	C-238T	Probably irrelevant	None	2	8	6	0.00049	0.000
328	adeFGH	SNP	-234	C-234A	Presumed	None	5	448	28	2.485	0.000
329	adeFGH	SNP	-234	C-234T	Presumed	None	4	9	6	0.000655	0.000
330	adeFGH	SNP	-232	C-232T	Presumed	None	2	17	3	0.000302	0.000
331	adeFGH	SNP	-230	T-230G	Presumed	None	1	6	3	0.00034	0.000
332	adeFGH	SNP	-229	C-229T	Presumed	None	7	89	19	1.939	0.000
333	adeFGH	SNP	-224	G-224A	Presumed	Promoter	10	93	22	0.000486	0.000
334	adeFGH	SNP	-212	C-212T	Presumed	None	1	6	2	1.176	0.000
335	adeFGH	SNP	-198	A-198G	Verified	Operator, promoter	6	11	8	0.000829	0.000
336	adeFGH	SNP	-196	A-196G	Presumed	Operator	1	2	1	2.62	0.000
337	adeFGH	SNP	-196	A-196T	Verified	Operator	1	9	3	7.3e-05	0.000
338	adeFGH	SNP	-194	T-194G	Presumed	Operator	1	1	1	4.133	0.000
339	adeFGH	SNP	-189	A-189G	Presumed	None	1	4	1	0.000176	0.000
340	adeFGH	SNP	-187	A-187G	Presumed	None	1	13	4	0.000538	0.000
341	adeFGH	SNP	-178	T-178C	Probably irrelevant	None	6	88	18	0.000251	1.5
342	adeFGH	SNP	-177	G-177T	Probably irrelevant	None	1	1	1	1.451	-0.700
343	adeFGH	SNP	-166	T-166A	Probably irrelevant	None	1	1	1	1.402	0.000
344	adeFGH	SNP	-153	C-153T	Probably irrelevant	None	1	1	1	1.354	0.000
345	adeFGH	SNP	-149	T-149C	Probably irrelevant	None	5	5	5	1.803	0.000
346	adeFGH	SNP	-141	C-141T	Probably irrelevant	None	2	6	4	0.000449	0.600
347	adeFGH	SNP	-140	C-140A	Probably irrelevant	None	1	1	1	0.000199	-1.5
348	adeFGH	SNP	-139	C-139T	Probably irrelevant	None	1	1	1	0.00097	-1.5
349	adeFGH	SNP	-124	G-124A	Probably irrelevant	None	2	9	4	0.000951	0.700
350	adeFGH	SNP	-118	T-118A	Probably irrelevant	None	4	4	4	4.225	0.000
351	adeFGH	SNP	-118	T-118C	Probably irrelevant	None	1	1	1	0.000563	0.000
352	adeFGH	SNP	-93	C-93A	Probably irrelevant	None	1	1	1	1.127	0.000
353	adeFGH	SNP	-90	A-90G	Probably irrelevant	None	1	1	1	2.424	0.500
354	adeFGH	SNP	-73	C-73T	Probably irrelevant	None	1	1	1	1.222	0.000
355	adeFGH	SNP	-68	C-68T	Probably irrelevant	None	1	3	1	1.112	-2
356	adeFGH	SNP	-58	C-58T	Probably irrelevant	None	1	1	1	0.000706	0.300
357	adeFGH	SNP	-49	T-49C	Probably irrelevant	None	5	5	5	1.567	0.000
358	adeFGH	SNP	-48	G-48A	Probably irrelevant	None	1	1	1	0.000974	0.000
359	adeFGH	SNP	-47	C-47T	Probably irrelevant	None	1	1	1	1.149	0.800
360	adeFGH	SNP	-46	A-46C	Probably irrelevant	None	5	14	11	0.000576	-1.1
361	adeFGH	SNP	-30	G-30A	Probably irrelevant	None	1	6	1	0.000189	-2.4
362	adeFGH	SNP	-30	G-30T	Probably irrelevant	None	2	9	4	2.448	-2.4
363	adeFGH	SNP	-28	C-28G	Probably irrelevant	None	1	1	1	0.000148	0.000
364	adeFGH	SNP	-28	C-28T	Probably irrelevant	None	15	89	35	0.000947	4.2
365	adeFGH	SNP	-26	C-26T	Probably irrelevant	None	3	11	6	1.439	-2.4
366	adeFGH	SNP	-25	T-25C	Probably irrelevant	None	9	14	11	0.000324	-2.5
367	adeFGH	SNP	-24	A-24C	Probably irrelevant	None	3	3	3	1.016	-1.1
368	adeFGH	SNP	-22	T-22C	Presumed	None	1	1	1	4.062	0.000
369	adeFGH	SNP	-19	A-19G	Presumed	None	5	10	7	0.000377	0.600
370	adeFGH	SNP	-16	A-16T	Presumed	None	9	25	15	0.000372	0.000
371	adeFGH	SNP	-14	C-14T	Presumed	None	1	1	1	0.000619	-1.5
372	adeFGH	SNP	-13	C-13A	Verified	Shine-Dalgarno	9	14	11	0.000565	1.1
373	adeFGH	SNP	-10	T-10A	Verified	Shine-Dalgarno	3	3	3	6.8e-05	-2.9
374	adeFGH	SNP	-10	T-10G	Presumed	Shine-Dalgarno	5	10	7	1.7e-05	-3.8
375	adeFGH	SNP	-7	C-7T	Presumed	None	1	1	1	3.7e-05	-2
376	adeIJK	IS	-204/-261	ISAba4	Presumed	Promoter addition	5	5	5	NC	0.000
377	adeIJK	IS	-43	ISAba4	Verified	Operator, promoter substitution	2	2	2	NC	0.000
378	adeIJK	Single deletion	-39	A	Presumed	None	1	1	1	NC	0.000
379	adeIJK	SNP	-499	T-499A	Probably irrelevant	None	3	3	2	0	0.000
380	adeIJK	SNP	-494	G-494T	Probably irrelevant	None	1	3	1	0	0.000
381	adeIJK	SNP	-493	C-493T	Probably irrelevant	None	4	5	3	0	0.000
382	adeIJK	SNP	-492	G-492A	Probably irrelevant	None	4	5	3	0	0.000
383	adeIJK	SNP	-487	C-487T	Probably irrelevant	None	1	1	1	0.067	0.000
384	adeIJK	SNP	-486	G-486A	Probably irrelevant	None	1	1	1	0.184	0.000
385	adeIJK	SNP	-484	C-484T	Probably irrelevant	None	3	3	2	0.339	0.000
386	adeIJK	SNP	-474	G-474C	Probably irrelevant	None	1	47	7	0.019	0.000
387	adeIJK	SNP	-473	T-473A	Probably irrelevant	None	1	1	1	2.064	0.000
388	adeIJK	SNP	-470	G-470A	Probably irrelevant	None	1	1	1	0.201	0.000
389	adeIJK	SNP	-464	T-464C	Probably irrelevant	None	1	2	1	2.007	0.000
390	adeIJK	SNP	-464	T-464A	Probably irrelevant	None	1	1	1	1.514	0.000
391	adeIJK	SNP	-457	T-457A	Probably irrelevant	None	2	2	1	1.725	0.000
392	adeIJK	SNP	-456	C-456T	Probably irrelevant	None	2	2	1	2.907	0.000
393	adeIJK	SNP	-454	A-454G	Probably irrelevant	None	3	3	2	0.273	0.000
394	adeIJK	SNP	-453	G-453A	Probably irrelevant	None	5	67	13	1.007	0.000
395	adeIJK	SNP	-453	G-453T	Probably irrelevant	None	1	9	3	1.015	0.000
396	adeIJK	SNP	-451	A-451G	Probably irrelevant	None	2	2	1	0.523	0.000
397	adeIJK	SNP	-447	A-447G	Probably irrelevant	None	4	5	4	0.553	0.000
398	adeIJK	SNP	-445	A-445G	Probably irrelevant	None	3	300	22	0.542	0.000
399	adeIJK	SNP	-441	T-441C	Probably irrelevant	None	3	3	2	2.929	0.000
400	adeIJK	SNP	-440	T-440A	Probably irrelevant	None	3	3	2	1.526	0.000
401	adeIJK	SNP	-439	A-439T	Probably irrelevant	None	2	37	8	1.64	0.000
402	adeIJK	SNP	-434	G-434A	Probably irrelevant	None	1	1	1	0.135	0.000
403	adeIJK	SNP	-434	G-434T	Probably irrelevant	None	1	47	9	1.766	0.000
404	adeIJK	SNP	-433	G-433A	Probably irrelevant	None	1	2	1	1.487	0.000
405	adeIJK	SNP	-432	T-432C	Probably irrelevant	None	1	1	1	2.031	0.000
406	adeIJK	SNP	-423	T-423A	Probably irrelevant	None	1	2	1	3.893	0.000
407	adeIJK	SNP	-422	A-422T	Probably irrelevant	None	2	2	2	4.288	0.000
408	adeIJK	SNP	-417	A-417G	Probably irrelevant	None	3	184	15	1.395	0.000
409	adeIJK	SNP	-414	G-414T	Probably irrelevant	None	1	1	1	3.149	0.000
410	adeIJK	SNP	-411	A-411T	Probably irrelevant	None	1	1	1	3.299	0.000
411	adeIJK	SNP	-409	T-409A	Probably irrelevant	None	1	5	3	3.976	0.000
412	adeIJK	SNP	-408	T-408A	Probably irrelevant	None	1	2	1	2.954	0.000
413	adeIJK	SNP	-399	T-399G	Probably irrelevant	None	3	3	2	0.674	0.000
414	adeIJK	SNP	-394	A-394G	Probably irrelevant	None	3	45	5	0.581	0.000
415	adeIJK	SNP	-394	A-394T	Probably irrelevant	None	2	2	1	0.782	0.000
416	adeIJK	SNP	-393	G-393A	Probably irrelevant	None	1	9	1	2.043	0.000
417	adeIJK	SNP	-390	A-390C	Probably irrelevant	None	3	3	2	1.047	0.000
418	adeIJK	SNP	-390	A-390T	Probably irrelevant	None	2	3	3	3.569	0.000
419	adeIJK	SNP	-388	T-388C	Probably irrelevant	None	1	1	1	2.125	0.000
420	adeIJK	SNP	-387	G-387T	Probably irrelevant	None	1	1	1	1.127	0.000
421	adeIJK	SNP	-380	T-380C	Probably irrelevant	None	1	1	1	0	0.000
422	adeIJK	SNP	-377	C-377T	Probably irrelevant	None	3	3	3	0	0.000
423	adeIJK	SNP	-374	T-374C	Probably irrelevant	None	3	3	3	0	0.000
424	adeIJK	SNP	-373	G-373T	Probably irrelevant	None	4	13	7	0	0.000
425	adeIJK	SNP	-358	G-358A	Probably irrelevant	None	4	13	7	2.221	0.000
426	adeIJK	SNP	-349	T-349A	Probably irrelevant	None	1	1	1	1.462	0.000
427	adeIJK	SNP	-348	A-348G	Probably irrelevant	None	4	4	4	1.931	0.000
428	adeIJK	SNP	-343	G-343T	Probably irrelevant	None	4	4	4	2.218	0.000
429	adeIJK	SNP	-340	T-340A	Probably irrelevant	None	3	3	3	0.000569	0.000
430	adeIJK	SNP	-335	C-335T	Probably irrelevant	None	1	1	1	0.000702	0.000
431	adeIJK	SNP	-333	C-333T	Probably irrelevant	None	1	1	1	0.00054	0.000
432	adeIJK	SNP	-331	T-331A	Probably irrelevant	None	4	4	4	1.287	0.000
433	adeIJK	SNP	-330	G-330C	Probably irrelevant	None	4	4	4	0.000351	0.000
434	adeIJK	SNP	-329	A-329C	Probably irrelevant	None	1	1	1	0.000602	0.000
435	adeIJK	SNP	-326	C-326T	Probably irrelevant	None	3	3	3	2.077	0.000
436	adeIJK	SNP	-313	T-313C	Probably irrelevant	None	4	4	4	1.475	0.000
437	adeIJK	SNP	-304	T-304C	Probably irrelevant	None	37	1400	290	1.004	0.000
438	adeIJK	SNP	-295	G-295A	Probably irrelevant	None	1	1	1	0.000425	0.000
439	adeIJK	SNP	-280	T-280C	Probably irrelevant	None	2	2	2	0.000333	0.000
440	adeIJK	SNP	-265	A-265T	Probably irrelevant	None	1	2	1	0.000582	0.000
441	adeIJK	SNP	-264	A-264G	Probably irrelevant	None	2	3	3	2.394	0.000
442	adeIJK	SNP	-259	G-259A	Probably irrelevant	None	4	13	7	0.000491	0.000
443	adeIJK	SNP	-254	G-254T	Probably irrelevant	None	2	17	11	3.53	0.000
444	adeIJK	SNP	-253	T-253C	Probably irrelevant	None	1	2	1	1.614	0.000
445	adeIJK	SNP	-252	C-252A	Probably irrelevant	None	3	3	3	0.000625	0.000
446	adeIJK	SNP	-252	C-252T	Probably irrelevant	None	2	2	2	2.978	0.000
447	adeIJK	SNP	-243	A-243T	Probably irrelevant	None	2	3	2	1.358	0.000
448	adeIJK	SNP	-241	T-241A	Probably irrelevant	None	4	4	4	2.168	0.000
449	adeIJK	SNP	-231	C-231T	Probably irrelevant	None	1	2	2	0.000388	0.000
450	adeIJK	SNP	-230	A-230G	Probably irrelevant	None	3	12	6	1.003	0.000
451	adeIJK	SNP	-227	A-227G	Probably irrelevant	None	1	1	1	0.000699	0.000
452	adeIJK	SNP	-224	A-224C	Probably irrelevant	None	3	3	3	0.000904	0.000
453	adeIJK	SNP	-224	A-224T	Probably irrelevant	None	1	1	1	0.000589	0.000
454	adeIJK	SNP	-221	A-221T	Probably irrelevant	None	1	5	1	1.761	0.000
455	adeIJK	SNP	-218	T-218C	Probably irrelevant	None	4	4	4	1.027	0.000
456	adeIJK	SNP	-211	T-211A	Probably irrelevant	None	1	1	1	1.189	0.000
457	adeIJK	SNP	-203	T-203A	Probably irrelevant	None	1	1	1	0.000813	0.000
458	adeIJK	SNP	-202	T-202C	Probably irrelevant	None	4	4	4	1.671	0.000
459	adeIJK	SNP	-201	G-201A	Probably irrelevant	None	4	4	4	0.00058	0.000
460	adeIJK	SNP	-199	T-199A	Probably irrelevant	None	1	1	1	2.346	0.000
461	adeIJK	SNP	-193	C-193T	Probably irrelevant	None	3	3	3	2.212	0.000
462	adeIJK	SNP	-191	C-191T	Probably irrelevant	None	1	2	2	0.000729	0.000
463	adeIJK	SNP	-186	C-186T	Probably irrelevant	None	1	1	1	1.4	0.000
464	adeIJK	SNP	-177	G-177A	Probably irrelevant	None	4	4	4	0.000589	0.000
465	adeIJK	SNP	-175	G-175C	Probably irrelevant	None	4	4	4	0.000509	0.000
466	adeIJK	SNP	-172	T-172C	Probably irrelevant	None	4	4	4	1.244	0.000
467	adeIJK	SNP	-169	G-169T	Probably irrelevant	None	1	1	1	2.421	0.000
468	adeIJK	SNP	-148	A-148T	Probably irrelevant	None	4	4	4	0.000578	0.000
469	adeIJK	SNP	-136	C-136T	Probably irrelevant	None	4	4	4	1.677	0.000
470	adeIJK	SNP	-127	C-127T	Probably irrelevant	None	6	7	7	0.000513	0.000
471	adeIJK	SNP	-124	A-124T	Probably irrelevant	None	1	2	2	0.00099	0.000
472	adeIJK	SNP	-120	G-120A	Probably irrelevant	None	1	1	1	0.000503	0.000
473	adeIJK	SNP	-118	T-118C	Probably irrelevant	None	4	4	4	0.00024	0.000
474	adeIJK	SNP	-109	C-109T	Probably irrelevant	None	1	4	2	2.078	0.000
475	adeIJK	SNP	-106	T-106A	Probably irrelevant	None	4	4	4	1.003	0.000
476	adeIJK	SNP	-85	G-85A	Probably irrelevant	None	1	1	1	0.000524	0.000
477	adeIJK	SNP	-82	T-82C	Probably irrelevant	None	1	1	1	2.563	0.000
478	adeIJK	SNP	-75	T-75C	Presumed	None	1	1	1	0.000474	0.000
479	adeIJK	SNP	-52	G-52C	Presumed	None	1	1	1	1.524	0.000
480	adeIJK	SNP	-44	A-44G	Presumed	Promoter	42	1396	292	2.138	0.000
481	adeIJK	SNP	-32	A-32T	Presumed	Operator	1	1	1	3.015	0.000
482	adeIJK	SNP	-12	C-12G	Presumed	Operator	1	16	6	0.000771	-0.600
483	adeIJK	SNP	-6	G-6T	Presumed	None	1	5	1	1.284	0.600
484	adeIJK	SNP	-4	A-4G	Presumed	None	1	1	1	1.406	0.400
485	adeIJK	SNP	-4	A-4T	Presumed	None	1	2	1	1.18	0.600
486	adeIJK	SNP	-3	A-3G	Presumed	None	1	1	1	2.329	0.300
487	adeIJK	SNP	-3	A-3T	Presumed	None	1	1	1	1.38	-0.200
