# Supplementary material for: Identification of Promoter Region Markers Associated With Altered Expression of Resistance-Nodulation-Division Antibiotic Efflux Pumps in Acinetobacter baumannii
Source: Front Microbiol. 2022 May 19;13:869208. doi: 10.3389/fmicb.2022.869208 (PMC9161033; doi:10.3389/fmicb.2022.869208)
Supplement: Supplementary file 3 [file Table_2.xlsx]

## Sheet: Table S4
Table S3. Isolates carrying tags that produce verified pump upregulation.
										Predicted resistance
Assembly id	Biosample id	ST	Collection year	Location	Host disease	Isolation source	Upregulated pump	Tag	Expression increment	AMG	bLAC	CHL	DHFRi	FQs	GLC	GP	LMD	MCL	SUL	TCN	TMP-SXT
GCF_000580355.1	SAMN02371033	ST929	2013	Unknown	Unknown	Swab	AdeABC	adeA_is_28	25.5
GCF_000583415.1	SAMN02567756	ST929	2013	Unknown	Unknown	Swab	AdeABC	adeA_is_28	25.5
GCF_000584275.1	SAMN02404535	ST929	2013	Unknown	Unknown	Swab	AdeABC	adeA_is_28	25.5
GCF_000584475.1	SAMN02404489	ST281	2013	Unknown	Unknown	Swab	AdeABC	adeA_is_28	25.5
GCF_000584535.1	SAMN02404486	ST929	2013	Unknown	Unknown	Swab	AdeABC	adeA_is_28	25.5
GCF_000584635.1	SAMN02404483	ST929	2013	Unknown	Unknown	Swab	AdeABC	adeA_is_28	25.5
GCF_000588735.1	SAMN02415060	ST281	2013	Unknown	Unknown	Swab	AdeABC	adeA_is_28	25.5
GCF_000588815.1	SAMN02415054	ST281	2013	Unknown	Unknown	Swab	AdeABC	adeA_is_28	25.5
GCF_000627755.1	SAMN02649525	ST929	2013	USA	Unknown	Swab	AdeABC	adeA_is_28	25.5
GCF_000671435.1	SAMN02692956	ST281	2012	USA	Urinary tract infection	Sputum	AdeABC	adeA_is_28	25.5
GCF_000671675.1	SAMN02649524	ST929	2012	USA	Urinary tract infection	Perirectal	AdeABC	adeA_is_28	25.5
GCF_000681755.1	SAMN02646389	ST929	2012	USA	Urinary tract infection	Sputum	AdeABC	adeA_is_28	25.5
GCF_000682015.1	SAMN02692992	ST929	2012	USA	Urinary tract infection	Urinary catheter	AdeABC	adeA_is_28	25.5
GCF_001399655.1	SAMN04029125	ST498	2008	Australia	Nosocomial infections	Wound	AdeABC	adeA_is_28	25.5
GCF_001665175.1	SAMN04993360	NF	2013	Unknown	Unknown	Unknown	AdeABC	adeA_is_28	25.5
GCF_002762095.1	SAMN07943355	ST191	2011	China	Infection	Sputum	AdeABC	adeA_is_28	25.5
GCF_002762115.1	SAMN07943353	ST191	2011	China	Infection	Sputum	AdeABC	adeA_is_28	25.5
GCF_002948925.1	SAMN04014919	ST203	Unknown	Unknown	Unknown	Unknown	AdeABC	adeA_is_28	25.5
GCF_008033255.1	SAMN12399660	ST281	2008	USA	Unknown	Sputum	AdeABC	adeA_is_28	25.5
GCF_000682095.1	SAMN02692960	NF	2012	USA	Urinary tract infection	Perirectal	AdeFGH	adeF_opt_A6G	6.9
GCF_000682335.1	SAMN02692969	ST948	2012	Unknown	Urinary tract infection	Perirectal	AdeFGH	adeF_opt_A6G	6.9
GCF_000682515.1	SAMN02692959	ST1085	2012	Unknown	Urinary tract infection	Sputum	AdeFGH	adeF_opt_A6G	6.9
GCF_000805365.1	SAMN03121815	NF	2014	Malaysia	Unknown	Water	AdeFGH	adeF_opt_A6G	6.9
GCF_900494855.1	SAMEA104305213	NF	2016	Unknown	Unknown	Unknown	AdeFGH	adeF_opt_A6G	6.9
GCF_900495015.1	SAMEA104305215	NF	2016	Thailand	CAP	Unknown	AdeFGH	adeF_opt_A6G	6.9
GCF_900495105.1	SAMEA104305230	NF	2016	Thailand	Acute Myeloid Leukemia M2	Unknown	AdeFGH	adeF_opt_A6G	6.9
GCF_900495435.1	SAMEA104305261	ST1343	2016	Unknown	Unknown	Unknown	AdeFGH	adeF_opt_A6G	6.9
GCF_900496715.1	SAMEA104305366	NF	2016	Thailand	Unknown	Unknown	AdeFGH	adeF_opt_A6G	6.9
GCF_000307895.1	SAMN00761223	ST937	Unknown	Unknown	Unknown	Ear pus	AdeFGH	adeF_opt_A8T	9.3
GCF_000314635.1	SAMN00761224	ST932	Unknown	Unknown	Unknown	Ear pus	AdeFGH	adeF_opt_A8T	9.3
GCF_002144795.1	SAMN06892318	NF	Unknown	Unknown	Unknown	Unknown	AdeFGH	adeF_opt_A8T	9.3
GCF_003948415.1	SAMN10261596	NF	2010	USA	Unknown	Unknown	AdeFGH	adeF_opt_A8T	9.3
GCF_006492315.1	SAMN12087668	NF	2004	Germany	Unknown	Groin	AdeFGH	adeF_opt_A8T	9.3
GCF_006492405.1	SAMN12087722	NF	2006	USA	Unknown	Wound	AdeFGH	adeF_opt_A8T	9.3
GCF_006492885.1	SAMN12087717	NF	2005	USA	Unknown	Wound	AdeFGH	adeF_opt_A8T	9.3
GCF_006492905.1	SAMN12087684	NF	2011	Germany	Unknown	Groin	AdeFGH	adeF_opt_A8T	9.3
GCF_006492965.1	SAMN12087676	NF	2005	Germany	Unknown	Groin	AdeFGH	adeF_opt_A8T	9.3
GCF_000787015.1	SAMN02978823	ST1638	2013	Malaysia	Unknown	Mucoid sputum	AdeFGH	adeF_sd_C1A_T4A	11
GCF_900496515.1	SAMEA104305386	ST1729	2016	Thailand	Unknown	Unknown	AdeFGH	adeF_sd_C1A_T4A	11
GCF_000588275.1	SAMN02415070	NF	2013	Unknown	Unknown	Swab	AdeFGH	adeF_sd_C1A_T4A	11
GCF_000335655.1	SAMN00761245	ST350	Unknown	Unknown	Unknown	Ear pus	AdeIJK	adeI_IS_43	6.1
GCF_000453245.1	SAMN02055530	ST310	2006	Unknown	Pneumonia	Tracheal aspirate	AdeIJK	adeI_IS_43	6.1
											Predicted resistance:
											None
											Only by CARD2020
											By CARD2020 and RND pump upregulation
											Only by RND pump upregulation
