# Supplementary material for: Identification of Promoter Region Markers Associated With Altered Expression of Resistance-Nodulation-Division Antibiotic Efflux Pumps in Acinetobacter baumannii
Source: Front Microbiol. 2022 May 19;13:869208. doi: 10.3389/fmicb.2022.869208 (PMC9161033; doi:10.3389/fmicb.2022.869208)
Supplement: Supplementary file 4 [file Table_3.xlsx]

## Sheet: Table S4
Table S4. Resistance to antibacterial agents associated to A. baumannii RND pump overexpression in the literature.
RND pump	Antibiotic class	Antibiotic	MIC increment	Experimental evidence	Reference	PMID
AdeABC	Aminoglycosides	Amikacin	8	Laboratory knockout	Magnet et al, 2001	11709311
AdeABC	Aminoglycosides	Amikacin	8	Repressor mutation (qRT-PCR)	Yoon et al, 2015	25805730
AdeABC	Aminoglycosides	Amikacin	4-32	IS insertion in repressor (qRT-PCR)	Gerson et al, 2018	29554339
AdeABC	Aminoglycosides	Gentamycin	16	Repressor mutations (qRT-PCR)	Nowak et al, 2016	26643347
AdeABC	Aminoglycosides	Gentamycin	40	Laboratory knockout	Magnet et al, 2001	11709311
AdeABC	Aminoglycosides	Gentamycin	8-16	IS insertion in repressor (qRT-PCR)	Gerson et al, 2018	29554339
AdeABC	Aminoglycosides	Gentamycin	12	Repressor disruption and mutations	Marchand et al, 2004	15328088
AdeABC	Aminoglycosides	Gentamycin	32	Repressor mutation (qRT-PCR)	Yoon et al, 2015	25805730
AdeABC	Aminoglycosides	Kanamycin	4	Laboratory knockout	Magnet et al, 2001	11709311
AdeABC	Aminoglycosides	Kanamycin	8	Repressor mutation (qRT-PCR)	Yoon et al, 2015	25805730
AdeABC	Aminoglycosides	Neomycin B	8	Repressor mutation (qRT-PCR)	Yoon et al, 2015	25805730
AdeABC	Aminoglycosides	Netilmicin	32	Laboratory knockout	Magnet et al, 2001	11709311
AdeABC	Aminoglycosides	Netilmicin	8	Resistant clinical isolates (RT-PCR)	Higgins et al, 2004	15355942
AdeABC	Aminoglycosides	Netilmicin	128	Repressor mutation (qRT-PCR)	Yoon et al, 2015	25805730
AdeABC	Aminoglycosides	Streptomycin	32	Repressor mutation (qRT-PCR)	Yoon et al, 2015	25805730
AdeABC	Aminoglycosides	Tobramycin	8	Laboratory knockout	Magnet et al, 2001	11709311
AdeABC	Aminoglycosides	Tobramycin	8	Resistant clinical isolates (RT-PCR)	Higgins et al, 2004	15355942
AdeABC	Aminoglycosides	Tobramycin	4	Laboratory mutants (RT-PCR)	Peleg et al, 2007	17420217
AdeABC	Aminoglycosides	Tobramycin	8	Repressor mutation (qRT-PCR)	Yoon et al, 2015	25805730
AdeABC	Beta-lactams	Cefepime	16	Repressor mutation (qRT-PCR)	Yoon et al, 2015	25805730
AdeABC	Beta-lactams	Cefotaxime	4	Laboratory knockout	Magnet et al, 2001	11709311
AdeABC	Beta-lactams	Ceftazidime	16	Repressor mutation (qRT-PCR)	Yoon et al, 2015	25805730
AdeABC	Beta-lactams	Doripenem	4	Repressor mutation (qRT-PCR)	Yoon et al, 2015	25805730
AdeABC	Beta-lactams	Imipenem	4	Repressor mutation (qRT-PCR)	Yoon et al, 2015	25805730
AdeABC	Beta-lactams	Meropenem	4	Resistant clinical isolates (RT-PCR)	Higgins et al, 2004	15355942
AdeABC	Beta-lactams	Meropenem	4	Repressor mutation (qRT-PCR)	Yoon et al, 2015	25805730
AdeABC	Beta-lactams	Meropenem	4	Knockout with plasmid (SDS-PAGE)	Leus et al, 2018	29661860
AdeABC	Chloramphenicol	Chloramphenicol	4	Laboratory knockout	Magnet et al, 2001	11709311
AdeABC	Chloramphenicol	Chloramphenicol	4	Repressor mutation (qRT-PCR)	Yoon et al, 2015	25805730
AdeABC	Fluoroquinolones	Ciprofloxacin	8	Resistant clinical isolates (RT-PCR)	Higgins et al, 2004	15355942
AdeABC	Fluoroquinolones	Ciprofloxacin	8	Repressor mutation (qRT-PCR)	Yoon et al, 2015	25805730
AdeABC	Fluoroquinolones	Ciprofloxacin	4	Repressor mutations (qRT-PCR)	Nowak et al, 2016	26643347
AdeABC	Fluoroquinolones	Ciprofloxacin	>4	IS insertion in repressor (qRT-PCR)	Gerson et al, 2018	29554339
AdeABC	Fluoroquinolones	Ciprofloxacin	16-32	Repressor mutations (qRT-PCR)	Lari et al, 2018	29998878
AdeABC	Fluoroquinolones	Gentamycin	4	Laboratory mutants (RT-PCR)	Peleg et al, 2007	17420217
AdeABC	Fluoroquinolones	Levofloxacin	4	Repressor mutations (qRT-PCR)	Nowak et al, 2016	26643347
AdeABC	Fluoroquinolones	Levofloxacin	4-8	IS insertion in repressor (qRT-PCR)	Gerson et al, 2018	29554339
AdeABC	Fluoroquinolones	Norfloxacin	8	Laboratory knockout	Magnet et al, 2001	11709311
AdeABC	Fluoroquinolones	Norfloxacin	16	Repressor mutation (qRT-PCR)	Yoon et al, 2015	25805730
AdeABC	Fluoroquinolones	Ofloxacin	16	Laboratory knockout	Magnet et al, 2001	11709311
AdeABC	Fluoroquinolones	Ofloxacin	8	Resistant clinical isolates (RT-PCR)	Higgins et al, 2004	15355942
AdeABC	Fluoroquinolones	Pefloxacin	16	Laboratory knockout	Magnet et al, 2001	11709311
AdeABC	Fluoroquinolones	Sparfloxacin	32	Laboratory knockout	Magnet et al, 2001	11709311
AdeABC	Fluoroquinolones	Sparfloxacin	8	Resistant clinical isolates (RT-PCR)	Higgins et al, 2004	15355942
AdeABC	Glycopeptides	Zeocin	32	Knockout with plasmid (SDS-PAGE)	Leus et al, 2018	29661860
AdeABC	Glycylcyclines	Tigecycline	12	Laboratory mutants (RT-PCR)	Peleg et al, 2007	17420217
AdeABC	Glycylcyclines	Tigecycline	16	Repressor mutation (qRT-PCR)	Yoon et al, 2015	25805730
AdeABC	Glycylcyclines	Tigecycline	4-16	Repressor mutations	Montaña et al, 2015	25941024
AdeABC	Glycylcyclines	Tigecycline	8	Repressor mutations (qRT-PCR)	Nowak et al, 2016	26643347
AdeABC	Glycylcyclines	Tigecycline	16	IS insertion in repressor	Chang et al, 2016	26805619
AdeABC	Glycylcyclines	Tigecycline	1	Repressor mutation	Sun et al, 2012	26850720
AdeABC	Glycylcyclines	Tigecycline	8-16	IS insertion in repressor (qRT-PCR)	Gerson et al, 2018	29554339
AdeABC	Lincosamides	Clindamycin	4	Repressor mutation (qRT-PCR)	Yoon et al, 2015	25805730
AdeABC	Macrolides	Azithromycin	64	Repressor mutations (qRT-PCR)	Nowak et al, 2016	26643347
AdeABC	Macrolides	Azithromycin	2-4	IS insertion in repressor (qRT-PCR)	Gerson et al, 2018	29554339
AdeABC	Macrolides	Azithromycin	32	Knockout with plasmid (SDS-PAGE)	Leus et al, 2018	29661860
AdeABC	Macrolides	Clarithromycin	4	Resistant clinical isolates (RT-PCR)	Higgins et al, 2004	15355942
AdeABC	Macrolides	Erythromycin	8	Laboratory knockout	Magnet et al, 2001	11709311
AdeABC	Macrolides	Erythromycin	4	Repressor mutation (qRT-PCR)	Yoon et al, 2015	25805730
AdeABC	Macrolides	Erythromycin	4	Repressor mutations (qRT-PCR)	Nowak et al, 2016	26643347
AdeABC	Macrolides	Erythromycin	4	IS insertion in repressor (qRT-PCR)	Gerson et al, 2018	29554339
AdeABC	Macrolides	Erythromycin	4	Knockout with plasmid (SDS-PAGE)	Leus et al, 2018	29661860
AdeABC	Tetracyclines	Minocycline	2-4	IS insertion in repressor (qRT-PCR)	Gerson et al, 2018	29554339
AdeABC	Tetracyclines	Tetracycline	8-16	Knockout with plasmid (SDS-PAGE)	Leus et al, 2018	29661860
AdeABC	Tetracyclines	Tetracycline	64	Laboratory knockout	Magnet et al, 2001	11709311
AdeABC	Tetracyclines	Tetracycline	8	Repressor mutation (qRT-PCR)	Yoon et al, 2015	25805730
AdeABC	Tetracyclines	Tetracycline	16	Resistant clinical isolates (RT-PCR)	Higgins et al, 2004	15355942
AdeABC	Tetracyclines	Tetracycline	4	Repressor mutations (qRT-PCR)	Nowak et al, 2016	26643347
AdeABC	Trimeto-sulfametox	Trimethoprim	16	Laboratory knockout	Magnet et al, 2001	11709311
AdeABC	Trimeto-sulfametox	Trimethoprim	4	Resistant clinical isolates (RT-PCR)	Higgins et al, 2004	15355942
AdeFGH	Beta-lactams	Meropenem	4	Knockout with plasmid (SDS-PAGE)	Leus et al, 2018	29661860
AdeFGH	Chloramphenicol	Chloramphenicol	4	Repressor mutation (qRT-PCR)	Yoon et al, 2015	25805730
AdeFGH	Fluoroquinolones	Ciprofloxacin	8	Repressor mutation (qRT-PCR)	Yoon et al, 2015	25805730
AdeFGH	Fluoroquinolones	Moxifloxacin	4	Selected lab mutant (qRT-PCR)	Coyne et al, 2010	20696879
AdeFGH	Fluoroquinolones	Norfloxacin	8	Selected lab mutant (qRT-PCR)	Coyne et al, 2010	20696879
AdeFGH	Fluoroquinolones	Norfloxacin	8	Repressor mutation (qRT-PCR)	Yoon et al, 2015	25805730
AdeFGH	Glycopeptides	Zeocin	2-4	Knockout with plasmid (SDS-PAGE)	Leus et al, 2018	29661860
AdeFGH	Glycylcyclines	Tigecycline	4	Selected lab mutant (qRT-PCR)	Coyne et al, 2010	20696879
AdeFGH	Glycylcyclines	Tigecycline	>16	Resistant clinical isolates (qRT-PCR)	Ardehali et al, 2019	31193724
AdeFGH	Quinolones	Nalidixic acid	8	Repressor mutation (qRT-PCR)	Yoon et al, 2015	25805730
AdeFGH	Quinolones	Novobiocin	2-4	Knockout with plasmid (SDS-PAGE)	Leus et al, 2018	29661860
AdeFGH	Sulfonamides	Sulfadoxine	8	Repressor mutation (qRT-PCR)	Yoon et al, 2015	25805730
AdeFGH	Sulfonamides	Sulfamethoxazole	8	Selected lab mutant (qRT-PCR)	Coyne et al, 2010	20696879
AdeFGH	Trimeto-sulfametox	Co-trimoxazole	4	Selected lab mutant (qRT-PCR)	Coyne et al, 2010	20696879
AdeFGH	Trimeto-sulfametox	Trimethoprim	4	Repressor mutation (qRT-PCR)	Yoon et al, 2015	25805730
AdeIJK	Beta-lactams	Aztreonam	4	Repressor mutation (qRT-PCR)	Yoon et al, 2015	25805730
AdeIJK	Beta-lactams	Cefepime	4	Repressor mutation (qRT-PCR)	Yoon et al, 2015	25805730
AdeIJK	Beta-lactams	Cefotaxime	4	Knockout/overexpression from plasmid	Damier-Piolle et al, 2008	18086852
AdeIJK	Beta-lactams	Ceftriaxone	4	Repressor mutation (qRT-PCR)	Yoon et al, 2015	25805730
AdeIJK	Beta-lactams	Cefuroxime	4	Repressor mutation (qRT-PCR)	Yoon et al, 2015	25805730
AdeIJK	Beta-lactams	Cephalothin	4	Repressor mutation (qRT-PCR)	Yoon et al, 2015	25805730
AdeIJK	Beta-lactams	Meropenem	4	Repressor mutation (qRT-PCR)	Yoon et al, 2015	25805730
AdeIJK	Beta-lactams	Meropenem	4	Knockout with plasmid (SDS-PAGE)	Leus et al, 2018	29661860
AdeIJK	Beta-lactams	Ticarcillin	>32	Knockout/overexpression from plasmid	Damier-Piolle et al, 2008	18086852
AdeIJK	Beta-lactams	Ticarcillin	8	Repressor knockout (qRT-PCR)	Rosenfeld et al, 2012	22371895
AdeIJK	Beta-lactams	Ticarcillin	4	Repressor mutation (qRT-PCR)	Yoon et al, 2015	25805730
AdeIJK	Chloramphenicol	Chloramphenicol	4	Knockout/overexpression from plasmid	Damier-Piolle et al, 2008	18086852
AdeIJK	Chloramphenicol	Chloramphenicol	4	Repressor mutation (qRT-PCR)	Yoon et al, 2015	25805730
AdeIJK	Fluoroquinolones	Ciprofloxacin	4	Repressor knockout (qRT-PCR)	Rosenfeld et al, 2012	22371895
AdeIJK	Fluoroquinolones	Ciprofloxacin	4	Repressor mutation (qRT-PCR)	Yoon et al, 2015	25805730
AdeIJK	Fluoroquinolones	Norfloxacin	4	Repressor knockout (qRT-PCR)	Rosenfeld et al, 2012	22371895
AdeIJK	Fluoroquinolones	Norfloxacin	8	Repressor mutation (qRT-PCR)	Yoon et al, 2015	25805730
AdeIJK	Glycopeptides	Zeocin	8-16	Knockout with plasmid (SDS-PAGE)	Leus et al, 2018	29661860
AdeIJK	Glycylcyclines	Tigecycline	4	Repressor knockout (qRT-PCR)	Rosenfeld et al, 2012	22371895
AdeIJK	Glycylcyclines	Tigecycline	4	Repressor mutation (qRT-PCR)	Yoon et al, 2015	25805730
AdeIJK	Glycylcyclines	Tigecycline	>16	Resistant clinical isolates (qRT-PCR)	Ardehali et al, 2019	31193724
AdeIJK	Lincosamides	Clindamycin	4	Knockout/overexpression from plasmid	Damier-Piolle et al, 2008	18086852
AdeIJK	Macrolides	Erythromycin	4	Repressor knockout (qRT-PCR)	Rosenfeld et al, 2012	22371895
AdeIJK	Macrolides	Erythromycin	8-16	Knockout with plasmid (SDS-PAGE)	Leus et al, 2018	29661860
AdeIJK	Sulfonamides	Sulfamethoxazole	4	Repressor knockout (qRT-PCR)	Rosenfeld et al, 2012	22371895
AdeIJK	Tetracyclines	Minocycline	4	Repressor knockout (qRT-PCR)	Rosenfeld et al, 2012	22371895
AdeIJK	Tetracyclines	Tetracycline	8	Knockout/overexpression from plasmid	Damier-Piolle et al, 2008	18086852
AdeIJK	Tetracyclines	Tetracycline	4	Repressor mutation (qRT-PCR)	Yoon et al, 2015	25805730
AdeIJK	Tetracyclines	Tetracycline	32	Knockout with plasmid (SDS-PAGE)	Leus et al, 2018	29661860
AdeIJK	Trimeto-sulfametox	Co-trimoxazole	4	Repressor knockout (qRT-PCR)	Rosenfeld et al, 2012	22371895
