# Supplementary material for: Identification of Promoter Region Markers Associated With Altered Expression of Resistance-Nodulation-Division Antibiotic Efflux Pumps in Acinetobacter baumannii
Source: Front Microbiol. 2022 May 19;13:869208. doi: 10.3389/fmicb.2022.869208 (PMC9161033; doi:10.3389/fmicb.2022.869208)
Supplement: Supplementary file 5 [file Table_4.xlsx]

## Sheet: Hoja1
Table S5. Mutations closer than 10 positions to expression motifs in isolates from Galac et al, 2020 resistant to ciprofloxacin and tetracyclin.
MRSN ID	GenBank Accession	Assembly	Strain	Pump pressumed affected	Changea	Elements affected (distance)	DNA bending variation respect to WTb
843	VHDU00000000	GCF_006492125.1	MRSN843	AdeIJK	A(-44)G	Promoter -10 box (internal) and operator (4 nt)	2,138
1174	VHHF00000000	GCF_006493655.1	MRSN1174	AdeFGH	C(-234)A	Promoter -35 box (8 nt)	2,485
3360	VHEZ00000000	GCF_006492795.1	MRSN3360	AdeABC / AdeIJK	A(-410)G / A(-44)G	Promoter -10 box (0 nt) and TSS (7nt) / Promoter -10 box (internal) and operator (4 nt)	1,534 / 2,138
7067	VHEJ00000000	GCF_006492575.1	MRSN7067	AdeIJK	A(-44)G	Promoter -10 box (internal) and operator (4 nt)	2,138
15049	VHGW00000000	GCF_006494155.1	MRSN15049	AdeIJK	A(-44)G	Promoter -10 box (internal) and operator (4 nt)	2,138
25547	VHGF00000000	GCF_006493745.1	MRSN25547	None	NA	NA	NA
aThe number indicates the relative position respect to the start codon
bDNA bending difference is expressed in degrees per turn
NA: non applicable
